# Supplementary material for: PMADS: an integrated database of curated and proteomics-inferred associations between protein post-translational modifications and drug sensitivity
Source: Nucleic Acids Res. 2025 Oct 16;54(D1):D1569–78. doi: 10.1093/nar/gkaf1033 (PMC12807662; doi:10.1093/nar/gkaf1033)
Supplement: gkaf1033_Supplemental_Files [file gkaf1033_supplemental_files.zip]

Archive with 2 entries (2 files):
- Supplement Figure and Legends.pdf
- Supplementary Table.xlsx
