# Supplementary material for: PMADS: an integrated database of curated and proteomics-inferred associations between protein post-translational modifications and drug sensitivity
Source: Nucleic Acids Res. 2025 Oct 16;54(D1):D1569–78. doi: 10.1093/nar/gkaf1033 (PMC12807662; doi:10.1093/nar/gkaf1033)
Supplement: gkaf1033_Supplemental_Files [file gkaf1033_supplemental_files.zip › Supplementary Table.xlsx]

## Sheet: Table S1
Supplementary Table 1 Comparison of PTM-related resources.
Resource	Description	Records number		Information contain			Association		Url	Note
		PTM type	Sites	PTMs	Disease	Drug	Binary	Ternary
PMADS	PMADS is a freely accessible database that catalogs experimentally supported and computationally inferred associations between protein post-translational modifications (PTMs), drugs, and disease contexts. It enables researchers to explore both how PTMs regulate drug sensitivity and how drugs modulate PTM states in disease context.	19	48663	Yes	Yes	Yes		Yes	https://pmads-db.org/
dbPTM	dbPTM is an integrated resource for protein post-translational modifications (PTMs). Due to the importance of protein post-translational modifications (PTMs) in regulating biological processes, the dbPTM was developed as a comprehensive database by integrating experimentally verified PTMs from several databases and annotating the potential PTMs for all UniProtKB protein entries.	90+	2845259	Yes	Yes	Yes	Yes		https://biomics.lab.nycu.edu.tw/dbPTM/index.php
PhosphoSitePlus	PhosphoSitePlus provides comprehensive information and tools for the study of protein post-translational modifications (PTMs) including phosphorylation, acetylation, and more. The web use is free for everyone including commercial.	13	604397	Yes	Yes		Yes		https://www.phosphosite.org/homeAction	Disease is site mutation in cancer
UniProt	UniProt is the world’s leading high-quality, comprehensive and freely accessible resource of protein sequence and functional information.	200+	Uncounted	Yes	Yes		Yes		https://www.uniprot.org/
PTMD	PTMD (PTMs that are associated with human Diseases) is an integrative resource that contains 342,624 PTMs-disease associations (PDAs) in 15,105 proteins for 93 PTM types and 2,083 diseases. In this work, we manually collected 6,740 high-quality, experimentally identified PDAs from over 800,000 pieces of literature, with detailed descriptions on PTM-disease relations taken from the primary referen…	93	342624	Yes	Yes		Yes		https://ptmd.biocuckoo.cn/index.php	Human disease
qPTM	qPTM is a database to host the quantitative phosphoproteome data in Homo sapiens, for 6 types of PTMs including acetylation, glycosylation, methylation, phosphorylation, SUMOylation, ubiquitylation in 4 different organisms including human, mouse, rat and yeast. Also, the matched proteome datasets were integrated if available. In total, 11,482,533 quantification events for 660,030 sites on 40,728 …	6	660030	Yes	Yes				https://qptm.omicsbio.info/	Comprehensive database
PTMint	PTMint (Post Translational Modifications that are associated with Protein-Protein Interactions) that contains manually curated complete experimental evidence of the PTM effecting on protein-protein interactions (Enhance: Increase affinity and Inhibit: Decrease affinity) in multiple organisms.	6	2447	Yes	Yes				https://ptmint.sjtu.edu.cn/	Dedicated to protein interactions
SpLICe	The Spectral Library of Immune Cells (SpLICe) is a curated resource that provides a comprehensive spectral library of murine splenic B-cells, CD4 and CD8 T-cells and bone marrow derived macrophages and dendritic cells. This resource is valuable for mass spectrometry based investigations focused on immune cell characterization and quantification within the murine system.	6	20,000+	Yes					https://github.com/Immunodynamics-Engel-Lab/SpLICe	PTM identification from mouse immune cell
VPTMdb	VPTMdb is a comprehensive database for viruses and hosts post-translational modification sites. We have collected 1240 viral PTM sites, which integrated 818 experimental-confirmed PTM sites manually extracted from 150 publications and 422 PTMs extracted from UniProtKB/Swiss-Prot. We collected 13650 PTM sites of infected-cells	8	14890	Yes					http://www.vptmdb.com:8787/VPTMdb/	Viruses and hosts sites
Missense3D-PTMdb	Missense3D-PTMdb, a “one-stop-shop” interactive web tool that provides a user friendly sequence-structure mapping of 20,235 human proteins to 11,544,303 naturally occurring human missense variants, 203,775 PTM sites and their neighbours in sequence and 3D structure space using AlphaFold generated 3D models of the human proteome.	5+	203775	Yes					https://missense3d.bc.ic.ac.uk/ptmdb	Focusing on the structural relationship between gene mutations and PTMs

## Sheet: Table S2
Supplementary Table 2 Confidence score
Category	Confidence score	Notes/Examples	Confidence level
Curated	5	e.g.Phosphorylation of protein A sensitizes tumors to drug B.	High
	4.5	Definite relationship with insufficient:	High
		- Non-conventional drugs: radiation, ICB, etc.
	4	e.g.Drug A inhibits tumors by suppressing phosphorylation of protein B.	Moderate
		e.g.Drug B in disease A enhances treatment efficacy by inhibiting protein C phosphorylation.
	3	Mutual influence with insufficient:	Low
		- Low credibility of articles: Article retraction, etc.
		- Unconventional proteins: Histone, etc.
		- Non-conventional drugs: Gene A KO, Gene B OE, etc.
	2	e.g.Drug A inhibits phosphorylation of protein B, but no effect for disease.	Low
		e.g.Drug A relieved the disease but did not affect protein B phosphorylation.
	0	- Non-disease.	-
		- No PTM.
Inferred	5	The Wilcox rank sum test corrected P-value (BH) is less than 0.05.	High
	4	Wilcox rank sum test P-value less than 0.05.	Moderate
	3	Absolute log2 fold change greater than 10.	Low
	0	-	-

## Sheet: Table S3
Supplementary Table 3 Resource statistics
Resource	Description	Number	Url	Note
PubMed	abstract	20310267	https://pubmed.ncbi.nlm.nih.gov/
PRIDE	raw datasets	50	https://www.ebi.ac.uk/pride/
RSCB PDB	protein structure	430056	https://www.rcsb.org/
dbPTM	ptm types	77	https://biomics.lab.nycu.edu.tw/dbPTM/index.php
SIFTS	maps residues between UniProt and PDB entries	69214	https://biomics.lab.nycu.edu.tw/dbPTM/
CPTAC	expression of all PTM site in diff cancer types	175565	https://pdc.cancer.gov/pdc/
PTMD	association between PTM and disease	18447	https://ptmd.biocuckoo.cn/index.php
funscoR	functionally annotating human phosphosites and predict their functional consequence	116258	https://github.com/evocellnet/funsco; R https://www.nature.com/articles/s41587-019-0344-3
DecryptM	dose- and time-dependent drug characterization at the level of PTMs. PTM-Drug Perturbation Response Curve	1300988	https://www.proteomicsdb.org/decryptM
UniPortKB	protein sequence	82731	https://www.uniprot.org/
AlphaFold Protein Structure Database	protein structure	7140	https://alphafold.ebi.ac.uk/
Open Targets	Known Drugs, Protein Tractability	6698	https://platform-docs.opentargets.org/	count by protein
PDBbind+	comprehensive collection of experimental binding affinity data for all biomolecular complexes recorded in the Protein Data Bank	430056	https://www.pdbbind-plus.org.cn/	cross ref.
PDB China	protein structure. Protein Data Bank China	430056	https://pdbc.org.cn/	cross ref.
Uniprot	protein sequence and functional information	7140	https://www.uniprot.org/	cross ref.
SCOP	structural and evolutionary relationships	7140	https://www.ebi.ac.uk/pdbe/scop	cross ref.
CATH	information on the evolutionary relationships of protein domains	7140	https://www.cathdb.info/	cross ref.
PANTHER	comprehensive information about the evolution of protein-coding gene families, particularly protein phylogeny, function and genetic variation impacting that function	6700	https://www.pantherdb.org/	cross ref.
HPA	comprehensive open-access database that maps the expression and localization of all human proteins across various cells, tissues, and organs	6067	https://www.proteinatlas.org/	cross ref.
PhosphoSitePlus	comprehensive information and tools for the study of protein post-translational modifications (PTMs) including phosphorylation, acetylation, and more	7140	https://www.phosphosite.org/homeAction	cross ref.
dbPTM	comprehensive resource designed to curate and integrate experimentally validated post-translational modification (PTM) sites from various biological databases and literature	6662	https://biomics.lab.nycu.edu.tw/dbPTM/index.php	cross ref.
qPTM	comprehensive one-stop data resource for surfing quantitative phosphoproteome data	4600	https://qptm.omicsbio.info/	cross ref., non-directional search
PTMcode2	resource of known and predicted functional associations between protein post-translational modifications (PTMs) within and between interacting proteins	7140	https://ptmcode.embl.de/index.cgi	cross ref.
CPLM	compendium of protein lysine modifications	423	https://cplm.biocuckoo.cn/index.php	cross ref., non-directional search
PTMD	integrative resource that contains 342,624 PTMs-disease associations (PDAs) in 15,105 proteins for 93 PTM types and 2,083 diseases	6067	https://ptmd.biocuckoo.cn/index.php	cross ref., non-directional search
TTD	database providing information about the known and explored therapeutic protein and nucleic acid targets, the targeted disease, pathway information and the corresponding drugs directed at each of these targets	6296	https://db.idrblab.net/ttd/	cross ref.
DrugBank	comprehensive, free-to-access, online database containing information on drugs and drug targets	222	https://go.drugbank.com/	cross ref.
ChEMBL	manually curated database of bioactive molecules with drug-like properties. It brings together chemical, bioactivity and genomic data to aid the translation of genomic information into effective new drugs	218	https://www.ebi.ac.uk/chembl/	cross ref.
BindingDB	protein-ligand interaction	1492	https://www.bindingdb.org/rwd/bind/index.jsp	cross ref.
Pharmexcloud	Drug registration application data, clinical trial data, drug approval data, and other information	960	https://data.pharnexcloud.com/	cross ref.
GDSC	characterised 1000 human cancer cell lines and screened them with 100s of compounds.	66	https://www.cancerrxgene.org/	cross ref.
CTD	resource that curates scientific data describing relationships between chemicals, genes, and human diseases.	300	https://ctdbase.org/	cross ref.
DMRdb	disease-centric Mendelian randomization database for systematically assessing causal relationships of diseases with genes, proteins, CpG sites, metabolites and other diseases	300	http://www.inbirg.com/DMRdb/?#/base	cross ref.
STRING	known and predicted protein-protein interactions	6418	https://cn.string-db.org/	cross ref.
BioGRID	biomedical interaction repository with data compiled through comprehensive curation efforts	6298	https://thebiogrid.org/	cross ref.
GO	Gene Ontology annotation	6664	https://amigo.geneontology.org/amigo/landing	cross ref.
KEGG	pathway for KEGG genes	6529	https://www.genome.jp/kegg/	cross ref.

## Sheet: Table S4
Supplementary Table 4. Summary statistics of the curated entries of the PMADS database.
Field	Number	Detail（Top4 records）
Record	4775	-
Regulatory pattern	3	Pattern 1: 76.31%, Pattern 2: 20.80%, Pattern 3: 2.89%
PTM	19	Phosphorylation: 93.26%, Acetylation: 2.18%, Ubiquitination: 1.70%, Methylation: 1.11%, Other: 1.76%
Drug	1011	Cisplatin: 2.55%, Erlotinib: 1.63%, Paclitaxel: 1.38%, Rapamycin: 1.21%, Other: 93.23%
Disease category	18	Cancer: 63.66%, Endocrine and metabolic diseases: 9.99%, Cardiovascular and circulatory system diseases: 8.36%, Nervous system diseases: 6.07%, Other: 11.92%
Disease	298	Breast Cancer: 9.13%, Lung Cancer: 8.42%, Colorectal Cancer: 5.55%, Diabetes Mellitus: 5.45%, Other: 71.45%
Proteini	536	AKT1: 9.37%, ERK1: 6.56%, ERK2: 6.33%, STAT3: 4.86%, Other: 72.88%
Species	11	Human: 67.58%, Mouse: 17.88%, Rat: 13.88%, Rabbit: 0.27%, Other: 0.38%
Sitei	1047	AKT1-Ser473: 6.87%, STAT3-Tyr705: 4.06%, ERK1-Tyr204: 3.14%, ERK2-Thr202: 3.10%, Other: 82.82%
i. Statistics based on UniProt ID.
